# Supplementary material for: Sex Differences in Psychotropic Drug Exposure and Safety: A Systematic Review Toward Personalized Dosing Strategies
Source: J Pers Med. 2026 Mar 31;16(4):189. doi: 10.3390/jpm16040189 (PMC13118105; doi:10.3390/jpm16040189)
Supplement: Supplementary file 1 [file jpm-16-00189-s001.zip]

Archive with 1 entries (1 files):
- jpm-4204275-supplementary.pdf
